# Supplementary material for: Safety and Efficacy of Intermediate- and Therapeutic-Dose Anticoagulation for Hospitalised Patients with COVID-19: A Systematic Review and Meta-Analysis
Source: J Clin Med. 2021 Dec 23;11(1):57. doi: 10.3390/jcm11010057 (PMC8745419; doi:10.3390/jcm11010057)
Supplement: Supplementary file 1 [file jcm-11-00057-s001.zip]

Archive with 1 entries (1 files):
- jcm-1508070-supplementary.pdf
